# Supplementary material for: The Tudor Domain-Containing Protein BbTdp1 Contributes to Fungal Cell Development, the Cell Cycle, Virulence, and Transcriptional Regulation in the Insect Pathogenic Fungus Beauveria bassiana
Source: Microbiol Spectr. 2021 Aug 11;9(1):10.1128/spectrum.00564-21. doi: 10.1128/spectrum.00564-21 (PMC8552692; doi:10.1128/spectrum.00564-21)
Supplement: SUPPLEMENTAL FILE 2 — Supplemental material. Download SPECTRUM00564-21_Supp_2_seq10.xlsx, XLSX file, 0.01 MB [file spectrum00564-21_supp_2_seq10.xlsx]

## Sheet: Funcat analysis
	TABLE S2 FunCat analysis of the down- regulated DEGs.
	FunCat ID and FunCat description	Gene ID(s)	# genes / category	# genes / input	Exact p-value	Adjusted p-value
	01 Metabolism
	1.03 Nucleotide/nucleoside/nucleobase metabolism	BBA_00366 BBA_00413 BBA_00444 BBA_00466 BBA_00543 BBA_00576 BBA_00586 BBA_00658 BBA_00809 BBA_00973 BBA_01094 BBA_01151 BBA_01419 BBA_01432 BBA_01587 BBA_01670 BBA_01934 BBA_02173 BBA_03009 BBA_03092 BBA_03233 BBA_03284 BBA_03521 BBA_03676 BBA_03722 BBA_04078 BBA_04129 BBA_04349 BBA_04822 BBA_05041 BBA_05125 BBA_05406 BBA_05595 BBA_05943 BBA_06142 BBA_06280 BBA_06389 BBA_06785 BBA_06973 BBA_07040…	53 / 94	53 / 3522	9.14784e-05	0.00519598
	01.03.16 Polynucleotide degradation	BBA_00766 BBA_00969 BBA_01432 BBA_01625 BBA_02048 BBA_02250 BBA_02349 BBA_02549 BBA_02828 BBA_03096 BBA_03151 BBA_03364 BBA_03502 BBA_03527 BBA_04181 BBA_04231 BBA_04732 BBA_04822 BBA_04841 BBA_05584 BBA_05912 BBA_05992 BBA_06538 BBA_06606 BBA_06845 BBA_07478 BBA_07711 BBA_07732 BBA_07983 BBA_08013 BBA_08019 BBA_09068 BBA_09482 BBA_09792 BBA_10090 BBA_10169 BBA_10212	37 / 63	37 / 3522	0.000348558	0.0170482
	01.03.01 Purin nucleotide/nucleoside/nucleobase metabolism	BBA_00323 BBA_00413 BBA_00466 BBA_00504 BBA_00576 BBA_00809 BBA_00810 BBA_00945 BBA_00973 BBA_01406 BBA_01419 BBA_01761 BBA_01809 BBA_01835 BBA_01874 BBA_01934 BBA_02399 BBA_02406 BBA_02461 BBA_02640 BBA_02869 BBA_02998 BBA_03521 BBA_03674 BBA_03681 BBA_03738 BBA_04045 BBA_04078 BBA_04097 BBA_04231 BBA_04349 BBA_04397 BBA_04404 BBA_04671 BBA_04822 BBA_04852 BBA_05315 BBA_05406 BBA_05682 BBA_05943…	66 / 127	66 / 3522	0.000360172	0.0170482
	01.03.01.03 Purine nucleotide/nucleoside/nucleobase anabolism	BBA_00316 BBA_00323 BBA_00576 BBA_00945 BBA_01419 BBA_01761 BBA_01809 BBA_02399 BBA_02998 BBA_03674 BBA_04045 BBA_04349 BBA_04404 BBA_05420 BBA_05682 BBA_06182 BBA_07564 BBA_07575 BBA_08171 BBA_08313 BBA_08432 BBA_10112	22 / 33	22 / 3522	0.000502794	0.0219682
	01.01.11.03.01 Biosynthesis of valine	BBA_01606 BBA_02180 BBA_02995 BBA_04665 BBA_06262 BBA_07466 BBA_08619 BBA_08992 BBA_09252	9 / 10	9 / 3522	0.000859523	0.0325473
	01.01.11.04.01 Biosynthesis of leucine	BBA_01606 BBA_01687 BBA_01927 BBA_02180 BBA_02995 BBA_04665 BBA_05669 BBA_06262 BBA_06471 BBA_07466 BBA_08366 BBA_08992 BBA_09252	13 / 17	13 / 3522	0.00107011	0.0357542
	11 Transcription
	11.04.01 rRNA processing	BBA_00029 BBA_00122 BBA_00150 BBA_00174 BBA_00184 BBA_00227 BBA_00241 BBA_00287 BBA_00306 BBA_00434 BBA_00453 BBA_00497 BBA_00511 BBA_00658 BBA_00723 BBA_01094 BBA_01202 BBA_01255 BBA_01268 BBA_01363 BBA_01376 BBA_01453 BBA_01490 BBA_01533 BBA_01855 BBA_01941 BBA_01968 BBA_02048 BBA_02250 BBA_02342 BBA_02349 BBA_02525 BBA_02696 BBA_03413 BBA_03434 BBA_03462 BBA_03482 BBA_03502 BBA_03646 BBA_03874…	105 / 182	105 / 3522	6.87159e-09	9.75766e-07
	11.06.02 tRNA modification	BBA_00957 BBA_01096 BBA_01290 BBA_01444 BBA_01809 BBA_02008 BBA_02124 BBA_02583 BBA_02650 BBA_03095 BBA_03161 BBA_03305 BBA_03534 BBA_03869 BBA_04043 BBA_04508 BBA_04610 BBA_05145 BBA_06106 BBA_06138 BBA_06185 BBA_06413 BBA_06676 BBA_06747 BBA_06910 BBA_07200 BBA_07564 BBA_07642 BBA_08014 BBA_09353 BBA_09851	31 / 46	31 / 3522	2.6166e-05	0.00212318
	11.02.01 rRNA synthesis	BBA_00288 BBA_00306 BBA_00660 BBA_00993 BBA_01151 BBA_01376 BBA_01490 BBA_01646 BBA_01763 BBA_01973 BBA_02431 BBA_03092 BBA_03413 BBA_03462 BBA_03525 BBA_04073 BBA_04148 BBA_04543 BBA_05125 BBA_05458 BBA_05584 BBA_05595 BBA_05775 BBA_05904 BBA_06324 BBA_06852 BBA_06908 BBA_07040 BBA_07218 BBA_07224 BBA_07271 BBA_07446 BBA_07586 BBA_07864 BBA_07983 BBA_08292 BBA_08566 BBA_08938 BBA_09976	39 / 69	39 / 3522	0.000709031	0.0287664
	11.04.02 tRNA processing	BBA_00434 BBA_00928 BBA_00957 BBA_01096 BBA_01290 BBA_01363 BBA_01444 BBA_01968 BBA_02008 BBA_02124 BBA_02342 BBA_02650 BBA_03527 BBA_03534 BBA_04003 BBA_04043 BBA_04169 BBA_04594 BBA_05041 BBA_05145 BBA_05458 BBA_06185 BBA_06324 BBA_06538 BBA_06868 BBA_06933 BBA_07564 BBA_07711 BBA_07983 BBA_08014 BBA_08858 BBA_09353 BBA_09792 BBA_09984	34 / 59	34 / 3522	0.000963546	0.0342059
	12 Protein synthesis
	12.04 Translation	BBA_00140 BBA_00155 BBA_00174 BBA_00178 BBA_00208 BBA_00217 BBA_00659 BBA_00755 BBA_00942 BBA_00982 BBA_01042 BBA_01098 BBA_01099 BBA_01208 BBA_01279 BBA_01307 BBA_01426 BBA_01569 BBA_01582 BBA_01663 BBA_01671 BBA_01704 BBA_01757 BBA_01817 BBA_01876 BBA_01904 BBA_02061 BBA_02369 BBA_02388 BBA_02696 BBA_02828 BBA_02832 BBA_02837 BBA_02980 BBA_03017 BBA_03145 BBA_03187 BBA_03200 BBA_03256 BBA_03258…	125 / 175	125 / 3522	6.31049e-21	3.58436e-18
	12.01.01 Ribosomal proteins	BBA_00155 BBA_00174 BBA_00208 BBA_00217 BBA_00227 BBA_00403 BBA_00416 BBA_00659 BBA_00723 BBA_00746 BBA_00838 BBA_01042 BBA_01098 BBA_01099 BBA_01113 BBA_01176 BBA_01208 BBA_01279 BBA_01452 BBA_01582 BBA_01603 BBA_01663 BBA_01671 BBA_01707 BBA_01757 BBA_01833 BBA_01855 BBA_02061 BBA_02270 BBA_02299 BBA_02369 BBA_02493 BBA_02837 BBA_02974 BBA_02980 BBA_03145 BBA_03187 BBA_03200 BBA_03258 BBA_03259…	117 / 166	117 / 3522	6.76479e-19	1.9212e-16
	12.01 Ribosome biogenesis	BBA_00155 BBA_00169 BBA_00174 BBA_00184 BBA_00208 BBA_00217 BBA_00453 BBA_00497 BBA_00659 BBA_00746 BBA_00942 BBA_01042 BBA_01099 BBA_01208 BBA_01268 BBA_01279 BBA_01376 BBA_01452 BBA_01453 BBA_01533 BBA_01582 BBA_01663 BBA_01671 BBA_01757 BBA_01833 BBA_01855 BBA_01941 BBA_01968 BBA_02048 BBA_02061 BBA_02318 BBA_02349 BBA_02369 BBA_02431 BBA_02588 BBA_02643 BBA_02696 BBA_02837 BBA_03145 BBA_03187…	126 / 188	126 / 3522	2.12713e-17	4.02736e-15
	12.04.01 Translation initiation	BBA_00140 BBA_00434 BBA_01176 BBA_01274 BBA_01279 BBA_01287 BBA_01307 BBA_01426 BBA_01543 BBA_01817 BBA_01904 BBA_02078 BBA_02689 BBA_02980 BBA_03017 BBA_03256 BBA_03868 BBA_04195 BBA_04335 BBA_04413 BBA_05115 BBA_05153 BBA_05771 BBA_05930 BBA_06106 BBA_06608 BBA_06667 BBA_06771 BBA_06987 BBA_07545 BBA_07889 BBA_08166 BBA_08209 BBA_08339 BBA_08865 BBA_09353 BBA_10170	37 / 55	37 / 3522	4.61105e-06	0.000523815
	12.1 Aminoacyl-tRNA-synthetases	BBA_00178 BBA_00308 BBA_00755 BBA_00837 BBA_00982 BBA_01369 BBA_01625 BBA_01876 BBA_02007 BBA_02938 BBA_03037 BBA_04369 BBA_04543 BBA_04826 BBA_06106 BBA_06279 BBA_06338 BBA_06590 BBA_06667 BBA_06719 BBA_06872 BBA_06969 BBA_07269 BBA_07416 BBA_07642 BBA_07913 BBA_08019 BBA_08360 BBA_08586 BBA_09969 BBA_10337	31 / 45	31 / 3522	1.31806e-05	0.00124776
	12.07 Translational control	BBA_00208 BBA_00497 BBA_00781 BBA_00969 BBA_01279 BBA_01287 BBA_01316 BBA_01426 BBA_01601 BBA_01757 BBA_01941 BBA_02008 BBA_02439 BBA_02689 BBA_02696 BBA_02980 BBA_03017 BBA_03161 BBA_03482 BBA_03868 BBA_04133 BBA_04305 BBA_04335 BBA_04578 BBA_05072 BBA_05153 BBA_05414 BBA_05457 BBA_05569 BBA_05732 BBA_05922 BBA_05988 BBA_06245 BBA_06413 BBA_06667 BBA_06694 BBA_06845 BBA_06943 BBA_07160 BBA_07492…	47 / 81	47 / 3522	8.73478e-05	0.00519598
	16 Protein with binding function or cofactor requirement (structural or analytic)
	16.03.03 RNA binding	BBA_00029 BBA_00155 BBA_00184 BBA_00227 BBA_00287 BBA_00306 BBA_00366 BBA_00468 BBA_00597 BBA_00658 BBA_00659 BBA_00723 BBA_00757 BBA_00837 BBA_00928 BBA_01094 BBA_01202 BBA_01208 BBA_01255 BBA_01268 BBA_01274 BBA_01279 BBA_01290 BBA_01427 BBA_01452 BBA_01533 BBA_01855 BBA_02007 BBA_02009 BBA_02061 BBA_02078 BBA_02235 BBA_02250 BBA_02271 BBA_02342 BBA_02349 BBA_02525 BBA_02696 BBA_02980 BBA_03096…	146 / 304	146 / 3522	3.53537e-05	0.00251011
	# genes: the nember of genes sorted in the indicated category.
