# Supplementary material for: The Tudor Domain-Containing Protein BbTdp1 Contributes to Fungal Cell Development, the Cell Cycle, Virulence, and Transcriptional Regulation in the Insect Pathogenic Fungus Beauveria bassiana
Source: Microbiol Spectr. 2021 Aug 11;9(1):10.1128/spectrum.00564-21. doi: 10.1128/spectrum.00564-21 (PMC8552692; doi:10.1128/spectrum.00564-21)
Supplement: SUPPLEMENTAL FILE 3 — Supplemental material. Download SPECTRUM00564-21_Supp_3_seq11.xlsx, XLSX file, 0.01 MB [file spectrum00564-21_supp_3_seq11.xlsx]

## Sheet: Funcat analysis
	TABLE S3 FunCat analysis of the up-regulated DEGs.
	FunCat ID and FunCat description	Gene ID(s)	# genes / category	# genes / input	Exact p-value	Adjusted p-value
	01 Metabolism
	1.2 secondary metabolism	BBA_00098 BBA_00625 BBA_00628 BBA_00629 BBA_00923 BBA_01397 BBA_02073 BBA_02275 BBA_02426 BBA_02762 BBA_02873 BBA_03477 BBA_03659 BBA_03823 BBA_03909 BBA_04044 BBA_04618 BBA_04649 BBA_04705 BBA_04706 BBA_04764 BBA_04944 BBA_05345 BBA_05553 BBA_05555 BBA_05558 BBA_05703 BBA_05764 BBA_06070 BBA_06290 BBA_06346 BBA_06352 BBA_06824 BBA_07074 BBA_07399 BBA_07815 BBA_08168 BBA_08180 BBA_08472 BBA_08539…	59 / 789	59 / 612	6.98014e-06	0.00217082
	# genes: the nember of genes sorted in the indicated category.
